# Supplementary material for: Relevance of plasma lenvatinib concentrations and endogenous urinary cytochrome P450 3A activity biomarkers in clinical practice
Source: Pharmacol Res Perspect. 2024 Jul 11;12(4):e1241. doi: 10.1002/prp2.1241 (PMC11239757; doi:10.1002/prp2.1241)
Supplement: Supplementary file 1 — Table S1. [file PRP2-12-e1241-s001.xlsx]

## Sheet: Pt001
Time (hr)	Day	Dose (mg)	Lenvatinib Concentration (ng/mL)
0	1	8
24	2	8
48	3	8
72	4	8
96	5	8
120	6	8
144	7	8
168	8	8
192	9	8
216	10	8
240	11	8
264	12	8
288	13	8
312	14	8
336	15	8
360	16	8
376.783			56.246
384	17	8
408	18	8
432	19	8
456	20	8
480	21	8
504	22	8
528	23	8
552	24	8
576	25	8
600	26	8
624	27	8
648	28	8
672	29	8
696	30	8
720	31	8
744	32	8
768	33	8
792	34	8
816	35	8
840	36	8
864	37	8
888	38	8
912	39	8
936	40	8
960	41	8
984	42	8
1008	43	8
1032	44	8
1056	45	8
1080	46	8
1104	47	8
1128	48	8
1152	49	8
1176	50	8
1200	51	8
1214.23			102.296
1224	52	8
1248	53	8
1272	54	8
1296	55	8
1320	56	0
1344	57	0
1368	58	8
1392	59	8
1416	60	8
1440	61	8
1456.53			132.346
1464	62	8
1488	63	0
1512	64	0
1536	65	8
1560	66	8
1584	67	8
1608	68	8
1632	69	8
1656	70	0
1680	71	0
1704	72	8
1728	73	8
1752	74	8
1776	75	8
1800	76	8
1824	77	0
1848	78	0
1872	79	8
1886.33			6.62
1896	80	8
1920	81	8
1944	82	8
1968	83	8
1992	84	8
2016	85	8
2040	86	8
2064	87	8
2088	88	8
2112	89	8
2136	90	8
2160	91	8
2184	92	8
2198.2			73.225
2208	93	8
2232	94	8
2256	95	8
2280	96	8
2304	97	8
2328	98	8
2352	99	8
2376	100	8
2400	101	8
2424	102	8
2448	103	8
2472	104	8
2496	105	8
2520	106	8
2544	107	8
2568	108	8
2592	109	8
2616	110	8
2630.42			127.659
2640	111	8
2664	112	8
2688	113	8
2712	114	8
2736	115	8
2760	116	8
2784	117	8
2808	118	8
2832	119	8
2856	120	8
2880	121	8
2904	122	8
2920.25			153.267
2928	123	8
2952	124	8
2976	125	8
3000	126	0
3024	127	0
3048	128	8
3072	129	8
3096	130	8
3120	131	8
3144	132	8
3168	133	0
3192	134	0
3216	135	8
3240	136	8
3264	137	8
3288	138	8
3302.78			116.264
3312	139	8
3336	140	0
3360	141	0
3384	142	8
3408	143	8
3432	144	8
3456	145	8
3480	146	8
3504	147	0
3528	148	0
3552	149	8
3576	150	8
3600	151	8
3624	152	8
3648	153	8
3672	154	0
3696	155	0
3720	156	8
3744	157	8
3768	158	8
3792	159	8
3806.4			95.903
3816	160	8
3840	161	0
3864	162	0
3888	163	8
3912	164	8
3936	165	8
3960	166	8
3984	167	8
4008	168	0
4032	169	0
4056	170	8
4080	171	8
4104	172	8
4128	173	8
4152	174	8
4176	175	0
4200	176	0
4224	177	8
4248	178	8
4272	179	8
4296	180	8
4311.03			1.18
4320	181	8
4344	182	0
4368	183	0
4392	184	8
4416	185	8
4440	186	8
4464	187	8
4488	188	8
4512	189	0
4536	190	0
4560	191	8
4584	192	8
4608	193	8
4632	194	8
4656	195	8
4680	196	0
4704	197	0
4728	198	8
4742.27			2.374
4752	199	8
4776	200	8
4800	201	8
4824	202	8
4848	203	0
4872	204	0
4896	205	8
4920	206	8
4944	207	8
4968	208	8
4992	209	8
5016	210	0
5040	211	0
5064	212	8
5079.38			63.78
5088	213	8
5112	214	8
5136	215	8
5160	216	8
5184	217	0
5208	218	0
5232	219	8
5256	220	8
5280	221	8
5304	222	8
5328	223	8
5352	224	0
5376	225	0
5400	226	8
5414.68			2.673
5424	227	8
5448	228	8
5472	229	8
5496	230	8
5520	231	0
5544	232	0
5568	233	8
5592	234	8
5616	235	8
5636.98			38.288
5640	236	8
5664	237	8
5688	238	0
5712	239	0
5736	240	8
5760	241	8
5784	242	8
5808	243	8
5832	244	8
5856	245	0
5880	246	0
5904	247	8
5928	248	8
5952	249	8
5976	250	8
6000	251	8
6024	252	0
6048	253	0
6072	254	8
6086.25			2.931
6096	255	8
6120	256	8
6144	257	8
6168	258	8
6192	259	0
6216	260	0
6240	261	8
6264	262	8
6288	263	8
6312	264	8
6336	265	8
6360	266	0
6384	267	0
6408	268	8
6422.32			3.059
6432	269	8
6456	270	8
6480	271	8
6504	272	8
6528	273	0
6552	274	0
6576	275	8
6600	276	8
6624	277	8
6648	278	8
6672	279	8
6696	280	0
6720	281	0
6744	282	8
6768	283	8
6792	284	8
6816	285	8
6840	286	8
6864	287	0
6888	288	0
6902.4			4.882
6912	289	8
6936	290	8
6960	291	8
6984	292	8
7008	293	8
7032	294	0
7056	295	0
7080	296	8
7104	297	8
7128	298	8
7152	299	8
7168.43			139.348
7176	300	8
7200	301	0
7224	302	0
7248	303	8
7272	304	8
7296	305	8
7320	306	8
7344	307	8
7368	308	0
7392	309	0
7416	310	8
7440	311	8
7464	312	8
7488	313	8
7512	314	8
7536	315	0
7560	316	0
7584	317	8
7601.42			39.777
7608	318	8
7632	319	8
7656	320	8
7680	321	8
7704	322	0
7728	323	0
7752	324	8
7776	325	8
7800	326	8
7824	327	8
7848	328	8
7872	329	0
7896	330	0
7920	331	8
7935.65			134.117
7944	332	8
7968	333	8
7992	334	8
8016	335	8
8040	336	0
8064	337	0
8088	338	8
8112	339	8
8136	340	8
8160	341	8
8184	342	8
8208	343	0
8232	344	0
8256	345	8
8271.62			1.799
8280	346	8
8304	347	8
8328	348	8
8352	349	8
8376	350	0
8400	351	0
8424	352	8

## Sheet: Pt002
Time (hr)	Day	Dose (mg)	Lenvatinib Concentration (ng/mL)
0	1	24
24	2	24
48	3	24
72	4	24
96	5	24
120	6	24
144	7	24
168	8	24
192	9	24
193.917			76.713
216	10	24
240	11	24
264	12	24
288	13	24
312	14	24
336	15	24
339.517			650.924
360	16	0
384	17	0
408	18	24
432	19	24
456	20	24
480	21	24
504	22	24
507.767			377.1
528	23	0
552	24	0
576	25	20
600	26	20
624	27	20
648	28	20
672	29	20
675.367			282.601
696	30	0
720	31	0
744	32	20
768	33	20
792	34	20
816	35	20
840	36	20
843.717			256.372
864	37	0
888	38	0
912	39	20
936	40	20
960	41	20
984	42	20
1008	43	20
1032	44	0
1056	45	0
1080	46	20
1104	47	20
1128	48	20
1152	49	20
1176	50	20
1179.33			111.561
1200	51	0
1224	52	0
1248	53	20
1272	54	20
1296	55	20
1320	56	20
1344	57	20
1368	58	0
1392	59	0
1416	60	20
1440	61	20
1464	62	20
1488	63	20
1512	64	20
1515.42			187.715
1536	65	0
1560	66	0
1584	67	20
1608	68	20
1632	69	20
1656	70	20
1680	71	20
1704	72	0
1728	73	0
1752	74	20
1776	75	20
1800	76	20
1824	77	20
1848	78	20
1851.4			245.419
1872	79	0
1896	80	0
1920	81	20
1944	82	20
1968	83	20
1992	84	20
2016	85	20
2040	86	0
2064	87	0
2088	88	20
2112	89	20
2136	90	20
2160	91	20
2184	92	20
2208	93	0
2232	94	0
2256	95	20
2280	96	20
2304	97	20
2328	98	20
2352	99	20
2376	100	0
2400	101	0
2424	102	20
2448	103	20
2472	104	20
2496	105	20
2520	106	20
2523.42			166.752
2544	107	0
2568	108	0
2592	109	20
2616	110	20
2640	111	20
2664	112	20
2688	113	20
2712	114	0
2736	115	0
2760	116	20
2784	117	20
2808	118	20
2832	119	20
2856	120	20
2880	121	0
2904	122	0
2928	123	20
2952	124	20
2976	125	20
3000	126	20
3024	127	20
3048	128	0
3072	129	0
3096	130	20
3120	131	20
3123.45			73.895
3144	132	20
3168	133	20
3192	134	20
3216	135	0
3240	136	0
3264	137	20
3288	138	20
3312	139	0
3336	140	20
3360	141	20
3384	142	0
3408	143	0
3432	144	20
3456	145	20
3480	146	20
3504	147	20
3528	148	0
3552	149	0
3576	150	0
3600	151	20
3624	152	20
3648	153	20
3672	154	20
3696	155	20
3720	156	0
3744	157	0
3768	158	20
3792	159	20
3816	160	20
3840	161	20
3864	162	20
3867.47			86.618
3888	163	0
3912	164	0
3936	165	20
3960	166	20
3984	167	20
4008	168	20
4032	169	20
4056	170	0
4080	171	0
4104	172	20
4128	173	20
4152	174	20
4176	175	20
4200	176	20
4224	177	0
4248	178	0
4272	179	20
4296	180	20
4320	181	20
4344	182	20
4368	183	20
4392	184	0
4416	185	0
4440	186	20
4464	187	20
4488	188	20
4512	189	20
4536	190	20
4539.45			65.426
4560	191	0
4584	192	0
4608	193	20
4632	194	20
4656	195	20
4680	196	20
4704	197	20
4728	198	0
4752	199	0
4776	200	20
4800	201	20
4824	202	20
4848	203	20
4872	204	0
4896	205	0
4920	206	0
4944	207	20
4968	208	20
4992	209	20
5016	210	20
5040	211	20
5064	212	0
5088	213	0
5112	214	20
5136	215	20
5160	216	20
5184	217	20
5208	218	14
5211.62			46.516
5232	219	0
5256	220	0
5280	221	14
5304	222	14
5328	223	14
5352	224	14
5376	225	14
5400	226	0
5424	227	0
5448	228	14
5472	229	14
5496	230	14
5520	231	14
5544	232	14
5568	233	0
5592	234	0
5616	235	14
5640	236	14
5664	237	14
5688	238	14
5712	239	14
5736	240	0
5760	241	0
5784	242	14
5808	243	14
5832	244	14
5856	245	14
5880	246	14
5883.5			89.621
5904	247	0
5928	248	0
5952	249	14
5976	250	14
6000	251	14
6024	252	14
6048	253	14
6072	254	0
6096	255	0
6120	256	14
6144	257	14
6168	258	14
6192	259	14
6216	260	14
6240	261	0
6264	262	0
6288	263	14
6312	264	14
6336	265	14
6360	266	14
6384	267	14
6408	268	0
6432	269	0
6456	270	14
6480	271	14
6504	272	14
6528	273	14
6552	274	14
6554.42			315.346
6576	275	0
6600	276	0
6624	277	14
6648	278	14
6672	279	14
6696	280	14
6720	281	14
6744	282	0
6768	283	0
6792	284	14
6816	285	14
6840	286	14
6864	287	14
6888	288	14
6891.67			300.417
6912	289	0
6936	290	0
6960	291	14
6984	292	14
7008	293	14
7032	294	14
7056	295	14
7080	296	0
7104	297	0
7128	298	14
7152	299	14
7176	300	14
7200	301	14
7224	302	14
7248	303	0
7272	304	0
7296	305	14
7320	306	14
7344	307	14
7368	308	14
7392	309	14
7416	310	0
7440	311	0
7464	312	14
7488	313	14
7512	314	14
7536	315	14
7560	316	14
7563.47			37.391
7584	317	0
7608	318	0
7632	319	14
7656	320	14
7680	321	14
7704	322	14
7728	323	14
7752	324	0
7776	325	0
7800	326	14
7824	327	14
7848	328	14
7872	329	14
7896	330	14
7920	331	0
7944	332	0
7968	333	14
7992	334	14
8016	335	14
8040	336	14
8064	337	14
8088	338	0
8112	339	0
8136	340	14
8160	341	14
8184	342	14
8208	343	14
8232	344	14
8235.82			29.28
8256	345	0
8280	346	0
8304	347	14
8328	348	14
8352	349	14
8376	350	14
8400	351	14
8424	352	0
8448	353	0
8472	354	14
8496	355	14
8520	356	14
8544	357	14
8568	358	14
8592	359	0
8616	360	0
8640	361	14
8664	362	14
8688	363	14
8712	364	14
8736	365	14

## Sheet: Pt003
Time (hr)	Day	Dose (mg)	Lenvatinib Concentration (ng/mL)
0	1	12
24	2	12
48	3	12
72	4	0
96	5	0
120	6	12
144	7	12
168	8	12
192	9	12
216	10	12
240	11	0
264	12	0
288	13	12
312	14	12
336	15	12
360	16	12
384	17	12
408	18	0
432	19	0
456	20	12
480	21	12
492.717			111.935
504	22	12
528	23	12
552	24	12
576	25	0
600	26	0
624	27	12
648	28	12
672	29	12
696	30	12
720	31	12
744	32	0
768	33	0
792	34	12
816	35	12
840	36	12
864	37	12
888	38	12
912	39	0
936	40	0
960	41	12
984	42	12
1008	43	12
1032	44	12
1056	45	12
1080	46	0
1104	47	0
1128	48	12
1139.18			24.933
1152	49	12
1176	50	12
1200	51	12
1224	52	12
1248	53	0
1272	54	0
1296	55	12
1320	56	12
1344	57	12
1368	58	12
1392	59	12
1416	60	0
1440	61	0
1464	62	12
1488	63	12
1512	64	12
1536	65	12
1560	66	12
1584	67	0
1608	68	0
1632	69	12
1656	70	12
1680	71	12
1704	72	12
1728	73	12
1752	74	0
1776	75	0
1800	76	12
1812.65			86.866
1824	77	12
1848	78	12
1872	79	12
1896	80	12
1920	81	0
1944	82	0
1968	83	12
1992	84	12
2016	85	12
2040	86	12
2064	87	12
2088	88	0
2112	89	0
2136	90	12
2160	91	12
2184	92	12
2208	93	12
2232	94	12
2256	95	0
2280	96	0
2304	97	12
2328	98	12
2352	99	12
2376	100	12
2400	101	12
2424	102	0
2448	103	0
2472	104	12
2484.05			32.082
2496	105	12
2520	106	12
2544	107	12
2568	108	12
2592	109	0
2616	110	0
2640	111	12
2664	112	12
2688	113	12
2712	114	12
2736	115	12
2760	116	0
2784	117	0
2808	118	12
2832	119	12
2856	120	12
2880	121	12
2904	122	12
2928	123	0
2952	124	0
2976	125	12
3000	126	12
3024	127	12
3048	128	12
3072	129	12
3096	130	0
3120	131	0
3144	132	12
3156.12			1.042
3168	133	12
3192	134	12
3216	135	12
3240	136	12
3264	137	0
3288	138	0
3312	139	12
3336	140	12
3360	141	12
3384	142	12
3408	143	12
3432	144	0
3456	145	0
3480	146	12
3504	147	12
3528	148	12
3552	149	12
3576	150	12
3600	151	0
3624	152	0
3648	153	12
3672	154	12
3696	155	12
3720	156	12
3744	157	12
3768	158	0
3792	159	0
3816	160	12
3828			138.818
3840	161	12
3864	162	12
3888	163	12
3912	164	12
3936	165	0
3960	166	0
3984	167	12
4008	168	12
4032	169	12
4056	170	12
4080	171	12
4104	172	0
4128	173	0
4152	174	12
4176	175	12
4200	176	12
4224	177	12
4248	178	12
4272	179	0
4296	180	0
4320	181	12
4344	182	12
4368	183	12
4392	184	12
4416	185	12
4440	186	0
4464	187	0
4488	188	12
4499.55			3.588
4512	189	12
4536	190	12
4560	191	12
4584	192	12
4608	193	0
4632	194	0
4656	195	12
4680	196	12
4704	197	12
4728	198	12
4752	199	12
4776	200	0
4800	201	0
4824	202	12
4848	203	12
4872	204	12
4896	205	12
4911.37			146.458
4920	206	12
4944	207	0
4968	208	0
4992	209	12
5016	210	12
5040	211	12
5064	212	12
5088	213	12
5112	214	0
5136	215	0
5160	216	12
5184	217	12
5208	218	12
5232	219	12
5256	220	12
5280	221	0
5304	222	0
5328	223	12
5352	224	12
5376	225	12
5400	226	12
5424	227	12
5448	228	0
5472	229	0
5496	230	12
5520	231	12
5544	232	12
5568	233	12
5592	234	12
5616	235	0
5640	236	0
5664	237	12
5688	238	12
5712	239	12
5736	240	12
5760	241	12
5784	242	0
5808	243	0
5832	244	12
5856	245	12
5880	246	12
5904	247	12
5928	248	12
5952	249	0
5976	250	0
6000	251	12
6012			84.889
6024	252	12
6048	253	12
6072	254	12
6096	255	12
6120	256	0
6144	257	0
6168	258	12
6192	259	12
6216	260	12
6240	261	12
6264	262	12
6288	263	0
6312	264	0
6336	265	12
6360	266	12
6384	267	12
6398.78			25.655
6408	268	12
6432	269	12
6456	270	0
6480	271	0
6504	272	12
6528	273	12
6552	274	12
6576	275	12
6600	276	12
6624	277	0
6648	278	0
6672	279	12
6696	280	12
6720	281	12
6744	282	12
6768	283	12
6792	284	0
6816	285	0
6840	286	12
6864	287	12
6888	288	12
6912	289	12
6936	290	12
6960	291	0
6984	292	0
7008	293	12
7032	294	12
7056	295	12
7080	296	12
7104	297	12
7128	298	0
7152	299	0
7176	300	12
7189.88			9.667
7200	301	0

## Sheet: Pt004
Time (hr)	Day	Dose (mg)	Lenvatinib Concentration (ng/mL)
0	1	20
24	2	20
48	3	20
72	4	20
96	5	20
120	6	20
144	7	20
168	8	20
192	9	20
216	10	20
240	11	20
264	12	20
288	13	0
312	14	0
336	15	0
360	16	0
384	17	0
408	18	0
432	19	0
456	20	0
480	21	0
504	22	0
528	23	0
552	24	14
576	25	14
600	26	14
624	27	14
648	28	14
672	29	14
696	30	14
720	31	14
744	32	14
768	33	14
792	34	14
816	35	14
840	36	14
864	37	14
867.7			259.534
888	38	14
912	39	14
936	40	14
960	41	14
984	42	14
1008	43	14
1032	44	14
1035.82			210.222
1056	45	14
1080	46	14
1104	47	14
1128	48	14
1152	49	0
1176	50	0
1200	51	0
1224	52	0
1248	53	0
1272	54	0
1296	55	0
1320	56	0
1344	57	0
1368	58	0
1392	59	0
1416	60	0
1440	61	0
1464	62	0
1488	63	0
1512	64	0
1536	65	0
1560	66	0
1584	67	0
1608	68	14
1632	69	14
1656	70	14
1680	71	14
1704	72	14
1728	73	14
1752	74	14
1776	75	14
1800	76	14
1824	77	14
1848	78	14
1872	79	14
1896	80	14
1920	81	14
1944	82	14
1968	83	14
1992	84	14
2016	85	14
2040	86	14
2064	87	0
2088	88	0
2112	89	0
2136	90	0
2160	91	0
2184	92	0
2208	93	0
2232	94	0
2235.52			2.144
2256	95	0
2280	96	0
2304	97	0
2328	98	0
2352	99	0
2376	100	10
2400	101	10
2424	102	10
2448	103	10
2472	104	10
2496	105	10
2520	106	10
2544	107	10
2568	108	10
2592	109	10
2616	110	10
2640	111	10
2664	112	10
2688	113	10
2712	114	10
2736	115	10
2760	116	10
2784	117	10
2808	118	10
2832	119	10
2856	120	10
2880	121	10
2904	122	10
2928	123	10
2931.82			157.441
2952	124	10
2976	125	10
3000	126	10
3024	127	10
3048	128	10
3072	129	10
3096	130	10
3120	131	10
3144	132	10
3168	133	10
3192	134	10
3216	135	10
3240	136	10
3264	137	10
3288	138	10
3312	139	10
3336	140	10
3360	141	10
3384	142	10
3408	143	10
3432	144	10
3456	145	10
3480	146	10
3504	147	10
3528	148	10
3552	149	0
3576	150	0
3583.65			3.738
3600	151	0
3624	152	0
3648	153	0
3672	154	0
3696	155	0
3720	156	0
3744	157	0
3768	158	0
3792	159	0
3816	160	0
3840	161	0
3864	162	0
3888	163	0
3912	164	0
3936	165	0
3960	166	0
3984	167	0
4008	168	0
4032	169	0
4056	170	0
4080	171	0
4104	172	0
4128	173	0
4152	174	0
4176	175	0
4200	176	0
4224	177	0
4231.67			0.226
4248	178	0
4272	179	10
4296	180	10
4320	181	10
4344	182	10
4368	183	10
4392	184	10
4416	185	10
4440	186	10
4464	187	10
4488	188	10
4512	189	10
4536	190	10
4560	191	10
4584	192	10
4608	193	10
4632	194	10
4656	195	10
4680	196	10
4704	197	10
4728	198	10
4752	199	10
4776	200	10
4800	201	10
4824	202	10
4848	203	10
4872	204	10
4896	205	10
4903.17			238.037
4920	206	10
4944	207	10
4968	208	10
4992	209	10
5016	210	10
5040	211	10
5064	212	10
5088	213	10
5112	214	10
5136	215	10
5160	216	10
5184	217	10
5208	218	10
5232	219	10
5256	220	10
5280	221	10
5304	222	10
5328	223	10
5352	224	10
5376	225	10
5400	226	10
5424	227	10
5448	228	10
5472	229	10
5496	230	10
5520	231	10
5544	232	10
5568	233	10
5592	234	10
5616	235	10
5640	236	10
5647.83			214.876
5664	237	10
5688	238	10
5712	239	10
5736	240	10
5760	241	10
5784	242	10
5808	243	10
5832	244	10
5856	245	10
5880	246	10
5904	247	10
5928	248	10
5952	249	10
5976	250	10
6000	251	10
6024	252	10
6048	253	10
6072	254	10
6096	255	0
6103.68			21.85
6120	256	0
6144	257	0
6168	258	0
6192	259	0
6216	260	0
6240	261	0
6264	262	0
6288	263	0
6312	264	0
6336	265	0
6360	266	0

## Sheet: Pt005
Time (hr)	Day	Dose (mg)	Lenvatinib Concentration (ng/mL)
0	1	20
24	2	20
48	3	20
72	4	20
96	5	20
120	6	20
144	7	20
145.517			142.724
168	8	20
192	9	20
216	10	20
240	11	20
264	12	20
288	13	20
312	14	20
336	15	20
338.133			114.65
360	16	20
384	17	20
408	18	20
432	19	20
456	20	20
480	21	20
504	22	20
506.617			117.148
528	23	20
552	24	20
576	25	20
600	26	20
624	27	20
648	28	20
672	29	20
696	30	20
720	31	20
744	32	20
768	33	20
792	34	20
816	35	20
840	36	20
864	37	20
888	38	20
912	39	20
936	40	20
960	41	20
984	42	20
1008	43	20
1011.75			59.863
1032	44	20
1056	45	20
1080	46	20
1104	47	20
1128	48	20
1152	49	20
1176	50	20
1200	51	20
1224	52	20
1248	53	20
1272	54	20
1296	55	20
1320	56	20
1344	57	20
1368	58	20
1392	59	20
1416	60	20
1440	61	20
1464	62	20
1488	63	20
1512	64	20
1536	65	20
1560	66	20
1584	67	20
1608	68	20
1632	69	20
1656	70	20
1680	71	20
1684.45			401.663
1704	72	20
1728	73	20
1752	74	20
1776	75	20
1800	76	20
1824	77	20
1848	78	20
1872	79	20
1896	80	20
1920	81	20
1944	82	20
1968	83	20
1992	84	20
2016	85	20
2040	86	20
2064	87	20
2088	88	20
2112	89	20
2136	90	20
2160	91	20
2184	92	20
2189.08			309.11
2208	93	20
2232	94	20
2256	95	20
2280	96	20
2304	97	20
2328	98	20
2352	99	20
2376	100	0
2400	101	0
2424	102	0
2448	103	0
2472	104	0
2496	105	0
2520	106	0
2544	107	0
2568	108	0
2592	109	0
2616	110	0
2640	111	0
2664	112	0
2688	113	14
2690.78			0.448
2712	114	14
2736	115	14
2760	116	14
2784	117	14
2808	118	14
2832	119	14
2856	120	14
2880	121	14
2904	122	14
2928	123	14
2952	124	14
2976	125	14
3000	126	14
3024	127	14
3048	128	14
3072	129	14
3096	130	14
3120	131	14
3144	132	14
3168	133	14
3192	134	14
3196.52			167.38
3216	135	14
3240	136	14
3264	137	14
3288	138	14
3312	139	14
3336	140	14
3360	141	14
3364			36.731
3384	142	14
3408	143	14
3432	144	14
3456	145	14
3480	146	14
3504	147	14
3528	148	14
3552	149	14
3576	150	14
3600	151	14
3624	152	14
3648	153	14
3672	154	14
3696	155	14
3720	156	14
3744	157	14
3748.6			432.318
3768	158	14
3792	159	14
3816	160	14
3840	161	14
3864	162	14
3888	163	14
3912	164	14
3936	165	14
3960	166	14
3984	167	14
4008	168	14
4032	169	14
4056	170	14
4080	171	14
4104	172	14
4128	173	14
4152	174	14
4176	175	14
4200	176	14
4224	177	14
4248	178	14
4252.2			175.649
4272	179	14
4296	180	14
4320	181	14
4344	182	14
4368	183	14
4392	184	14
4416	185	14
4440	186	14
4464	187	14
4488	188	14
4512	189	14
4536	190	14
4560	191	14
4584	192	14
4608	193	14
4632	194	14
4656	195	14
4680	196	14
4704	197	14
4728	198	14
4752	199	14
4776	200	14
4800	201	14
4824	202	14
4848	203	14
4872	204	14
4896	205	0
4920	206	0
4924.73			10.696
4944	207	0
4968	208	0
4992	209	0
5016	210	0
5040	211	0
5064	212	0
5088	213	0
5112	214	0
5136	215	0
5160	216	0
5184	217	0
5208	218	0
5232	219	0
5256	220	0
5280	221	0
5304	222	0
5328	223	0
5352	224	0
5376	225	0
5400	226	0
5424	227	10
5448	228	10
5472	229	10
5496	230	10
5520	231	10
5544	232	10
5568	233	10
5592	234	10
5616	235	10
5640	236	10
5664	237	10
5688	238	10
5712	239	10
5736	240	10
5760	241	10
5784	242	10
5808	243	10
5832	244	10
5856	245	10
5880	246	10
5904	247	10
5928	248	0
5931.72			100.288
5952	249	0
5976	250	0
6000	251	0
6024	252	0
6048	253	0
6072	254	0
6096	255	0
6120	256	0
6144	257	0
6168	258	10
6192	259	10
6216	260	10
6240	261	10
6264	262	10
6288	263	10
6312	264	10
6336	265	10
6360	266	10
6361.75			93.725
6384	267	10
6408	268	10
6432	269	10
6456	270	10
6480	271	10
6504	272	10
6528	273	10
6552	274	10
6576	275	10
6577.72			91.958
6600	276	10
6624	277	10
6648	278	10
6672	279	10
6696	280	10
6720	281	10
6744	282	10
6768	283	10
6769.52			28.032
6792	284	10
6816	285	10
6840	286	10
6864	287	10
6888	288	10
6912	289	10
6936	290	10
6960	291	10
6984	292	10
7008	293	10
7032	294	10
7056	295	10
7080	296	10
7104	297	10
7128	298	10
7152	299	10
7176	300	10
7200	301	10
7224	302	10
7248	303	10
7272	304	10
7296	305	10
7320	306	10
7344	307	10
7368	308	10
7392	309	10
7416	310	10
7440	311	10
7464	312	10
7488	313	10
7512	314	10
7536	315	10
7560	316	10
7584	317	10
7608	318	10
7632	319	10
7656	320	10
7680	321	10
7704	322	10
7728	323	10
7752	324	10
7776	325	10
7800	326	10
7824	327	10
7848	328	10
7872	329	10
7896	330	10
7898.35			132.695
7920	331	10
7944	332	10
7968	333	10
7992	334	10
8016	335	10
8040	336	10
8064	337	10
8088	338	10
8112	339	10
8136	340	10
8160	341	10
8184	342	10
8208	343	10
8232	344	10
8256	345	10
8280	346	10
8304	347	10
8328	348	10
8352	349	10
8376	350	10
8400	351	10
8402.53			67.13
8424	352	10
8448	353	10
8472	354	10
8496	355	10
8520	356	10
8544	357	10
8568	358	10
8592	359	10
8616	360	10
8640	361	10
8664	362	10
8688	363	10
8712	364	10
8736	365	10

## Sheet: Pt006
Time (hr)	Day	Dose (mg)	Lenvatinib Concentration (ng/mL)
0	1	20
24	2	20
48	3	20
72	4	20
96	5	20
120	6	20
144	7	20
147.467			194.055
168	8	20
192	9	20
216	10	20
240	11	20
264	12	20
288	13	20
312	14	20
336	15	20
360	16	10
384	17	10
408	18	10
432	19	10
456	20	10
480	21	10
504	22	10
528	23	10
552	24	10
576	25	10
600	26	10
624	27	10
648	28	10
672	29	10
696	30	10
720	31	10
744	32	10
768	33	10
792	34	10
816	35	10
840	36	10
864	37	10
888	38	10
912	39	10
936	40	10
960	41	10
984	42	10
1008	43	10
1014.32			307.954
1032	44	10
1056	45	10
1080	46	10
1104	47	10
1128	48	10
1152	49	10
1176	50	10
1200	51	10
1224	52	10
1248	53	10
1272	54	10
1296	55	10
1320	56	10
1344	57	10
1368	58	10
1392	59	10
1416	60	10
1440	61	10
1464	62	10
1488	63	10
1512	64	10
1518.72			36.211
1536	65	10
1560	66	10
1584	67	10
1608	68	10
1632	69	10
1656	70	10
1680	71	10
1704	72	10
1728	73	10
1752	74	10
1776	75	10
1800	76	10
1824	77	10
1848	78	10
1872	79	10
1896	80	10
1920	81	10
1944	82	10
1968	83	10
1992	84	10
2016	85	10
2022.2			3.366
2040	86	10
2064	87	10
2088	88	10
2112	89	10
2136	90	10
2160	91	10
2184	92	10
2208	93	10
2232	94	10
2256	95	10
2280	96	10
2304	97	10
2328	98	10
2352	99	10
2376	100	10
2400	101	10
2424	102	10
2448	103	10
2472	104	10
2496	105	10
2520	106	10
2526.47			52.928
2544	107	10
2568	108	10
2592	109	10
2616	110	10
2640	111	10
2664	112	10
2688	113	10
2712	114	10
2736	115	10
2760	116	10
2784	117	10
2808	118	10
2832	119	10
2856	120	10
2880	121	10
2904	122	10
2928	123	10
2952	124	10
2976	125	10
3000	126	10
3024	127	10
3048	128	10
3072	129	10
3096	130	10
3120	131	10
3144	132	10
3168	133	10
3192	134	10
3216	135	10
3240	136	10
3264	137	10
3288	138	10
3312	139	10
3336	140	10
3360	141	10
3384	142	10
3408	143	10
3432	144	10
3456	145	10
3480	146	10
3504	147	10
3528	148	10
3552	149	10
3576	150	10
3600	151	10
3624	152	10
3648	153	10
3653.2			85.557
3672	154	10
3696	155	10
3720	156	10
3744	157	10
3768	158	10
3792	159	10
3816	160	10
3840	161	10
3864	162	10
3888	163	10
3912	164	10
3936	165	10
3960	166	10
3984	167	10
4008	168	10
4032	169	10
4056	170	10
4080	171	10
4104	172	10
4128	173	10
4152	174	10
4157.72			27.745
4176	175	10
4200	176	10
4224	177	10
4248	178	10
4272	179	10
4296	180	10
4320	181	10
4344	182	10
4368	183	10
4392	184	10
4416	185	10
4440	186	10
4464	187	10
4488	188	10
4512	189	10
4536	190	10
4560	191	10
4584	192	10
4608	193	10
4632	194	10
4656	195	10
4662.33			60.078
4680	196	10
4704	197	10
4728	198	10
4752	199	10
4776	200	10
4800	201	10
4824	202	10
4848	203	10
4872	204	10
4896	205	10
4920	206	10
4944	207	10
4968	208	10
4992	209	10
5016	210	10
5040	211	10
5064	212	10
5088	213	10
5112	214	10
5136	215	10
5160	216	10
5164.55			117.547
5184	217	10
5208	218	10
5232	219	10
5256	220	10
5280	221	10
5304	222	10
5328	223	10
5352	224	10
5376	225	10
5400	226	10
5424	227	10
5448	228	10
5472	229	10
5496	230	10
5520	231	10
5544	232	10
5568	233	10
5592	234	10
5616	235	10
5640	236	10
5664	237	10
5669.97			65.05
5688	238	10
5712	239	10
5736	240	10
5760	241	10
5784	242	10
5808	243	10
5832	244	10
5856	245	10
5880	246	10
5904	247	10
5928	248	10
5952	249	10
5976	250	10
6000	251	10
6024	252	10
6048	253	10
6072	254	10
6096	255	10
6120	256	10
6144	257	10
6168	258	10
6173.52			71.491
6192	259	10
6216	260	10
6240	261	10
6264	262	10
6288	263	10
6312	264	10
6336	265	10
6360	266	10
6384	267	10
6408	268	10
6432	269	10
6456	270	10
6480	271	10
6504	272	10
6528	273	10
6552	274	10
6576	275	10
6600	276	10
6624	277	10
6648	278	10
6672	279	10
6677.33			44.111
6696	280	10
6720	281	10
6744	282	10
6768	283	10
6792	284	10
6816	285	10
6840	286	10
6864	287	10
6888	288	10
6912	289	10
6936	290	10
6960	291	10
6984	292	10
7008	293	10
7032	294	10
7056	295	10
7080	296	10
7104	297	10
7128	298	10
7152	299	10
7176	300	10
7200	301	10
7203.75			12.471
7224	302	10
7248	303	10
7272	304	10
7296	305	10
7320	306	10
7344	307	10
7368	308	10
7392	309	10
7416	310	10
7440	311	10
7464	312	10
7488	313	10
7512	314	10
7536	315	10
7560	316	10
7584	317	10
7608	318	10
7632	319	10
7656	320	10
7680	321	10
7704	322	10
7728	323	10
7733.62			47.758
7752	324	10
7776	325	10
7800	326	10
7824	327	10
7848	328	10
7872	329	10
7896	330	10
7920	331	10
7944	332	10
7968	333	10
7992	334	10
8016	335	10
8040	336	10
8064	337	10
8088	338	10
8112	339	10
8136	340	10
8160	341	10
8184	342	10
8208	343	10
8232	344	10
8237.52			68.534
8256	345	10
8280	346	10
8304	347	10
8328	348	10
8352	349	10
8376	350	10
8400	351	10
8424	352	10
8448	353	10
8472	354	10
8496	355	10
8520	356	10
8544	357	10
8568	358	10
8592	359	10
8616	360	10
8640	361	10
8664	362	10
8688	363	10
8712	364	10
8736	365	10
8741.37			68.043

## Sheet: Pt007
Time (hr)	Day	Dose (mg)	Lenvatinib Concentration (ng/mL)
0	1	20
24	2	20
48	3	20
72	4	20
96	5	20
120	6	20
144	7	20
168	8	20
169.1			115.03
192	9	20
216	10	20
240	11	20
264	12	20
288	13	20
312	14	0
336	15	0
339.167			149.542
360	16	0
384	17	0
408	18	0
432	19	0
456	20	0
480	21	0
504	22	0
528	23	20
552	24	20
576	25	20
600	26	20
624	27	20
648	28	20
672	29	20
696	30	20
720	31	20
744	32	20
768	33	20
792	34	20
816	35	20
840	36	20
864	37	20
888	38	20
912	39	20
936	40	20
960	41	20
984	42	20
1008	43	20
1032	44	20
1056	45	0
1060.25			251.219
1080	46	0
1104	47	0
1128	48	0
1152	49	0
1176	50	0
1200	51	0
1224	52	0
1248	53	0
1272	54	0
1296	55	0
1320	56	0
1344	57	0
1368	58	0
1392	59	0
1416	60	0
1440	61	0
1464	62	0
1488	63	0
1512	64	0
1536	65	0
1560	66	0
1584	67	0
1608	68	0
1632	69	0
1656	70	0
1680	71	0
1704	72	0
1728	73	0
1752	74	0
1776	75	0
1800	76	0
1824	77	0
1848	78	0
1872	79	0
1896	80	0
1920	81	0
1944	82	0
1968	83	0
1992	84	0
2016	85	0
2040	86	0
2064	87	0
2088	88	0
2112	89	0
2136	90	0
2160	91	0
2184	92	0
2208	93	0
2232	94	0
2256	95	0
2280	96	0
2304	97	0
2328	98	0
2352	99	0
2376	100	0
2400	101	0
2424	102	0
2448	103	0
2472	104	0
2496	105	0
2520	106	0
2544	107	0
2568	108	0
2592	109	20
2616	110	20
2640	111	20
2664	112	20
2688	113	20
2712	114	20
2736	115	20
2760	116	20
2784	117	20
2808	118	20
2832	119	20
2856	120	20
2880	121	20
2904	122	20
2928	123	20
2952	124	20
2976	125	20
3000	126	20
3024	127	20
3048	128	20
3072	129	20
3096	130	20
3120	131	20
3144	132	20
3168	133	20
3192	134	20
3216	135	20
3220.27			450.225
3240	136	20
3264	137	20
3288	138	20

## Sheet: Pt008
Time (hr)	Day	Dose (mg)	Lenvatinib Concentration (ng/mL)
0	1	14
24	2	14
48	3	14
72	4	14
96	5	14
120	6	14
144	7	14
145.067			120.416
168	8	14
192	9	14
216	10	14
240	11	14
264	12	14
288	13	14
312	14	14
336	15	14
338.333			100.153
360	16	14
384	17	14
408	18	14
432	19	14
456	20	14
480	21	14
504	22	14
528	23	14
552	24	0
553.7			195.786
576	25	0
600	26	0
624	27	0
648	28	0
672	29	0
696	30	0
720	31	0
744	32	0
768	33	0
792	34	0
816	35	0
840	36	0
864	37	0
888	38	0
912	39	0
936	40	0
960	41	0
984	42	0
1008	43	0
1032	44	0
1056	45	10
1060.22			0.712
1080	46	10
1104	47	10
1128	48	10
1152	49	10
1176	50	10
1200	51	10
1224	52	10
1248	53	10
1272	54	10
1296	55	10
1320	56	10
1344	57	10
1368	58	10
1392	59	10
1416	60	10
1440	61	10
1464	62	10
1488	63	10
1512	64	10
1536	65	10
1560	66	10
1584	67	10
1608	68	10
1632	69	10
1639.67			401.784
1656	70	10
1680	71	10
1704	72	10
1728	73	10
1752	74	10
1776	75	10
1800	76	10
1824	77	10
1848	78	10
1872	79	10
1896	80	10
1920	81	10
1944	82	10
1968	83	10
1992	84	10
2016	85	10
2040	86	10
2064	87	10
2088	88	10
2112	89	10
2136	90	10
2138.48			85.93
2160	91	10
2184	92	10
2208	93	10
2232	94	10
2256	95	10
2280	96	10
2304	97	10
2328	98	10
2352	99	10
2376	100	10
2400	101	10
2424	102	10
2448	103	10
2472	104	10
2496	105	10
2520	106	10
2544	107	10
2568	108	10
2592	109	10
2616	110	10
2640	111	10
2664	112	10
2688	113	10
2712	114	10
2736	115	10
2760	116	10
2784	117	10
2808	118	10
2832	119	10
2856	120	10
2880	121	10
2904	122	10
2928	123	10
2952	124	10
2976	125	10
3000	126	10
3024	127	10
3048	128	10
3072	129	10
3096	130	10
3120	131	10
3144	132	10
3168	133	10
3192	134	10
3216	135	10
3240	136	10
3245.28			296.005
3264	137	10
3288	138	10
3312	139	10
3336	140	10
3360	141	10
3384	142	10
3408	143	10
3432	144	10
3456	145	10
3480	146	10
3504	147	10
3528	148	10
3552	149	10
3576	150	10
3600	151	10
3624	152	10
3648	153	10
3672	154	10
3678.47			80.618
3696	155	10
3720	156	10
3744	157	10
3768	158	10
3792	159	10
3816	160	0
3818.4			91.26
3840	161	0
3864	162	0
3888	163	0
3912	164	0
3936	165	0
3960	166	0

## Sheet: Pt009
Time (hr)	Day	Dose (mg)	Lenvatinib Concentration (ng/mL)
0	1	24
24	2	24
48	3	24
72	4	24
96	5	24
120	6	24
144	7	24
146.683			106.722
168	8	24
192	9	24
216	10	24
240	11	24
264	12	24
288	13	24
312	14	24
336	15	24
341.533			751.89
360	16	0
384	17	0
408	18	0
432	19	0
456	20	0
480	21	0
504	22	0
528	23	0
552	24	0
576	25	20
600	26	20
624	27	20
648	28	20
672	29	20
696	30	0
720	31	0
744	32	0
768	33	0
792	34	0
816	35	0
840	36	0
864	37	0
888	38	0
912	39	0
936	40	0
960	41	0
984	42	0
1008	43	0
1032	44	0
1056	45	0
1080	46	14
1104	47	14
1128	48	14
1152	49	14
1176	50	14
1181.12			350.6
1200	51	0
1224	52	0
1248	53	0
1272	54	0
1296	55	0
1320	56	0
1344	57	0
1368	58	0
1392	59	0
1416	60	0
1440	61	0
1464	62	10
1488	63	10
1512	64	10
1536	65	10
1560	66	10
1584	67	10
1608	68	10
1632	69	10
1656	70	10
1680	71	10
1704	72	10
1728	73	10
1752	74	10
1776	75	10
1800	76	10
1824	77	10
1848	78	10
1872	79	10
1896	80	10
1920	81	10
1944	82	10
1968	83	10
1992	84	10
2016	85	10
2040	86	0
2064	87	0
2088	88	10
2112	89	10
2136	90	10
2160	91	10
2165.12			113.902
2184	92	10
2208	93	0
2232	94	0
2256	95	10
2280	96	10
2304	97	10
2328	98	10
2352	99	10
2355.03			44.684
2376	100	0
2400	101	0
2424	102	10
2448	103	10
2472	104	10
2496	105	10
2520	106	10
2544	107	0
2568	108	0
2592	109	10
2616	110	10
2640	111	10
2664	112	10
2688	113	8
2690.97			40.352
2712	114	0
2736	115	0
2760	116	8
2784	117	8
2808	118	8
2832	119	8
2856	120	8
2880	121	0
2904	122	0
2928	123	8
2952	124	8
2976	125	8
3000	126	8
3024	127	8
3027.57			48.98
3048	128	0
3072	129	0
3096	130	8
3120	131	8
3144	132	8
3168	133	8
3192	134	8
3216	135	0
3240	136	0
3264	137	8
3288	138	8
3312	139	8
3336	140	8
3340.33			215.594
3360	141	0
3384	142	0
3408	143	0
3432	144	8
3456	145	8
3480	146	8
3504	147	8
3528	148	0
3552	149	0
3576	150	0
3600	151	8
3624	152	8
3626.25			130.811
3648	153	8
3672	154	8
3696	155	0
3720	156	0
3744	157	0
3768	158	8
3792	159	8
3816	160	8
3840	161	8
3864	162	0
3888	163	0
3912	164	0
3936	165	8
3960	166	8
3964.57			285.369
3984	167	8
4008	168	8
4032	169	0
4056	170	0
4080	171	0
4104	172	8
4128	173	8
4131.02			370.417
4152	174	8
4176	175	8
4200	176	0
4224	177	0
4248	178	0
4272	179	8
4296	180	8
4299.43			320.487
4320	181	8
4344	182	8
4368	183	0
4392	184	0
4416	185	0
4440	186	8
4464	187	8
4468.37			33.427
4488	188	8
4512	189	8
4536	190	0
4560	191	0
4584	192	0
4608	193	8
4632	194	8
4656	195	8
4680	196	8

## Sheet: Pt010
Time (hr)	Day	Dose (mg)	Lenvatinib Concentration (ng/mL)
0	1	8
24	2	8
48	3	8
72	4	8
96	5	8
120	6	8
144	7	8
168	8	8
192	9	8
216	10	8
240	11	8
264	12	8
288	13	8
312	14	8
336	15	8
360	16	8
384	17	8
408	18	8
432	19	8
449.883			88.538
456	20	8
480	21	8
504	22	8
528	23	8
552	24	8
576	25	8
600	26	8
624	27	8
648	28	8
672	29	8
696	30	8
720	31	8
744	32	8
768	33	8
784.367			90.864
792	34	8
816	35	8
840	36	8
864	37	8
888	38	8
912	39	8
936	40	8
960	41	8
984	42	8
1008	43	8
1032	44	8
1056	45	8
1080	46	8
1104	47	8
1128	48	8
1152	49	8
1176	50	0
1200	51	0
1224	52	0
1248	53	0
1272	54	0
1290.28			37.099
1296	55	0
1320	56	0
1344	57	0
1368	58	8
1392	59	8
1416	60	8
1440	61	8
1464	62	8
1488	63	8
1512	64	8
1536	65	8
1560	66	8
1584	67	8
1608	68	8
1632	69	8
1656	70	8
1680	71	8
1704	72	8
1728	73	8
1752	74	8
1776	75	8
1800	76	8
1824	77	8
1848	78	8
1872	79	8
1896	80	8
1920	81	8
1944	82	8
1968	83	8
1992	84	8
2016	85	8
2040	86	8
2064	87	8
2088	88	8
2112	89	8
2128.45			0.251
2136	90	8
2160	91	8
2184	92	8
2208	93	8
2232	94	8
2256	95	8
2280	96	8
2304	97	8
2328	98	8
2352	99	8
2376	100	8
2400	101	8
2424	102	8
2448	103	8
2472	104	8
2496	105	8
2520	106	8
2544	107	8
2568	108	8
2592	109	8
2616	110	8
2640	111	8
2664	112	8
2688	113	8
2712	114	8
2736	115	8
2760	116	8
2784	117	8
2799.35			121.638
2808	118	8
2832	119	8
2856	120	8
2880	121	8
2904	122	8
2928	123	8
2952	124	8
2976	125	8
3000	126	8
3024	127	8
3048	128	8
3072	129	8
3096	130	8
3120	131	8
3144	132	8
3168	133	8
3192	134	8
3216	135	8
3240	136	8
3264	137	8
3288	138	8
3312	139	8
3336	140	8
3360	141	8
3384	142	8
3408	143	8
3432	144	8
3456	145	8
3480	146	8
3504	147	8
3528	148	8
3552	149	8
3576	150	8
3600	151	8
3624	152	8
3643.25			47.618
3648	153	8
3672	154	8
3696	155	8
3720	156	8
3744	157	8
3768	158	8
3792	159	8
3816	160	8
3840	161	8
3864	162	8
3888	163	8
3912	164	8
3936	165	8
3960	166	8
3984	167	8
4008	168	8
4032	169	8
4056	170	8
4080	171	8
4104	172	8
4128	173	8
4152	174	8
4176	175	8
4200	176	8
4224	177	8
4248	178	8
4272	179	8
4296	180	8
4320	181	8
4344	182	8
4368	183	8
4392	184	8
4416	185	8
4440	186	8
4464	187	8
4478.68			75.227
4488	188	8
4512	189	8
4536	190	8
4560	191	8
4584	192	8
4608	193	8
4632	194	8
4656	195	8
4680	196	8
4704	197	8
4728	198	8
4752	199	8
4776	200	8
4800	201	8
4824	202	8
4848	203	8
4872	204	8
4896	205	8
4920	206	8
4944	207	8
4968	208	8
4992	209	8
5016	210	8
5040	211	8
5064	212	8
5088	213	8
5112	214	8
5136	215	8
5160	216	8
5175.15			54.442
5184	217	8
5208	218	8
5232	219	8
5256	220	8
5280	221	8
5304	222	8
5328	223	8
5352	224	8
5376	225	8
5400	226	8
5424	227	8
5448	228	8
5472	229	8
5496	230	8
5520	231	8
5544	232	8
5568	233	8
5592	234	8
5616	235	8
5640	236	8
5664	237	8
5688	238	8
5712	239	8
5736	240	8
5760	241	8
5784	242	8
5808	243	8
5832	244	8
5856	245	8
5880	246	8
5904	247	8
5928	248	8
5952	249	8
5976	250	8
5992.02			75.709
6000	251	8
6024	252	8
6048	253	8
6072	254	8
6096	255	8
6120	256	8
6144	257	8
6168	258	8
6192	259	8
6216	260	8
6240	261	8
6264	262	8
6288	263	8
6312	264	8
6336	265	8
6360	266	8
6384	267	8
6408	268	8
6432	269	8
6456	270	8
6480	271	8
6504	272	8
6528	273	8
6543.37			66.565
6552	274	8
6576	275	8
6600	276	8
6624	277	8
6648	278	8
6672	279	8
6696	280	8
6720	281	8
6744	282	8
6768	283	8
6792	284	8
6816	285	8
6840	286	8
6864	287	8
6888	288	8
6912	289	8
6936	290	8
6960	291	8
6984	292	8
7008	293	8
7032	294	8
7056	295	8
7080	296	8
7104	297	8
7128	298	8
7152	299	8
7176	300	0
7200	301	0
7224	302	0
7248	303	0
7272	304	0
7296	305	0
7320	306	0

[truncated: 10 more sheets: Pt011, Pt012, Pt013, Pt014, Pt015, Pt016, Pt017, Pt018, Pt019, Pt020]
